# Supplementary material for: Effect of Glycerol on Fosfomycin Activity against Escherichia coli
Source: Antibiotics (Basel). 2022 Nov 12;11(11):1612. doi: 10.3390/antibiotics11111612 (PMC9686493; doi:10.3390/antibiotics11111612)
Supplement: Supplementary file 1 [file antibiotics-11-01612-s001.zip]

Archive with 1 entries (1 files):
- antibiotics-2014483-Supplementary.pdf
